# Supplementary material for: Quantum Simulation of Molecules in Solution
Source: J Chem Theory Comput. 2022 Nov 9;18(12):7457–69. doi: 10.1021/acs.jctc.2c00974 (PMC9754316; doi:10.1021/acs.jctc.2c00974)
Supplement: Supplementary file 1 — ct2c00974_si_001.zip [file ct2c00974_si_001.zip]

Archive with 23 entries (23 files):
- achemso-demo.bib
- achemso-demo.tex
- report_HeH+.png
- density_matrix_plot.png
- H20_cavity.png
- H3+_cavity.png
- BeH2_cavity.png
- flowchart.PNG
- empty_flowchart.PNG
- comparison_molecules_adapt_VQE_PCM.png
- solvation_energy_plot_h3.png
- H2O_symmetric_stretching_solvation_properties.png
- Graphical_abstract.pdf
- beh2_circuit.png
- h2o_circuit.png
- h3+_circuit.png
- beh2_2_bw.png
- h3+_2_bw.png
- h20_2_bw.png
- Convergence_plot_500_iterations_log_scale.png
- SI_water_double_dissociation_abs_energies.png
- h3+_631g_circuit.png
- h3+_631_results.png
