# Supplementary material for: Quantum Simulation of Molecules in Solution
Source: J Chem Theory Comput. 2022 Nov 9;18(12):7457–69. doi: 10.1021/acs.jctc.2c00974 (PMC9754316; doi:10.1021/acs.jctc.2c00974)
Supplement: Supplementary file 1 — ct2c00974_si_001.zip [file ct2c00974_si_001.zip › achemso-demo.bib]

\usepackage{color}

@article{segatta2019quantum,
  title={Quantum Chemical Modeling of the Photoinduced Activity of Multichromophoric Biosystems: Focus Review},
  author={Segatta, Francesco and Cupellini, Lorenzo and Garavelli, Marco and Mennucci, Benedetta},
  journal={Chemical reviews},
  volume={119},
  number={16},
  pages={9361--9380},
  year={2019},
  publisher={ACS Publications}
}

@book{weinan2011principles,
  title={Principles of multiscale modeling},
  author={Weinan, E},
  year={2011},
  publisher={Cambridge University Press}
}

@article{franco2019boosting,
  title={Boosting rechargeable batteries R\&D by multiscale modeling: myth or reality?},
  author={Franco, Alejandro A and Rucci, Alexis and Brandell, Daniel and Frayret, Christine and Gaberscek, Miran and Jankowski, Piotr and Johansson, Patrik},
  journal={Chemical reviews},
  volume={119},
  number={7},
  pages={4569--4627},
  year={2019},
  publisher={ACS Publications}
}

@article{mennucci2019multiscale,
  title={Multiscale modelling of photoinduced processes in composite systems},
  author={Mennucci, Benedetta and Corni, Stefano},
  journal={Nature Reviews Chemistry},
  volume={3},
  number={5},
  pages={315--330},
  year={2019},
  publisher={Nature Publishing Group}
}

@article{georgescu2014quantum,
  title={Quantum simulation},
  author={Georgescu, Iulia M and Ashhab, Sahel and Nori, Franco},
  journal={Reviews of Modern Physics},
  volume={86},
  number={1},
  pages={153},
  year={2014},
  publisher={APS}
}

@misc{nielsen2002quantum,
  title={Quantum computation and quantum information},
  author={Nielsen, Michael A and Chuang, Isaac},
  year={2002},
  publisher={American Association of Physics Teachers}
}

@article{arguello2019analogue,
  title={Analogue quantum chemistry simulation},
  author={Arg{\"u}ello-Luengo, Javier and Gonz{\'a}lez-Tudela, Alejandro and Shi, Tao and Zoller, Peter and Cirac, J Ignacio},
  journal={Nature},
  volume={574},
  number={7777},
  pages={215--218},
  year={2019},
  publisher={Nature Publishing Group}
}

@article{deutsch2020harnessing,
  title={Harnessing the power of the second quantum revolution},
  author={Deutsch, Ivan H},
  journal={PRX Quantum},
  volume={1},
  number={2},
  pages={020101},
  year={2020},
  publisher={APS}
}

@article{jaramillo2011explicit,
  title={Explicit solvent effects on the visible absorption spectrum of a photosynthetic pigment: Chlorophyll-c2 in methanol},
  author={Jaramillo, Paula and Coutinho, Kaline and Cabral, Benedito JC and Canuto, Sylvio},
  journal={Chemical Physics Letters},
  volume={516},
  number={4-6},
  pages={250--253},
  year={2011},
  publisher={Elsevier}
}

@article{lovell2002femo,
  title={FeMo cofactor of nitrogenase: energetics and local interactions in the protein environment},
  author={Lovell, Timothy and Li, Jian and Case, David A and Noodleman, Louis},
  journal={JBIC Journal of Biological Inorganic Chemistry},
  volume={7},
  number={7},
  pages={735--749},
  year={2002},
  publisher={Springer}
}

@article{rohrig2005solvent,
  title={Solvent and protein effects on the structure and dynamics of the rhodopsin chromophore},
  author={R{\"o}hrig, Ute F and Guidoni, Leonardo and Rothlisberger, Ursula},
  journal={ChemPhysChem},
  volume={6},
  number={9},
  pages={1836--1847},
  year={2005},
  publisher={Wiley Online Library}
}

@book{anslyn2006modern,
  title={Modern physical organic chemistry},
  author={Anslyn, Eric V and Dougherty, Dennis A},
  year={2006},
  publisher={University science books}
}

@article{chen2009steric,
  title={Steric and solvation effects in ionic SN2 reactions},
  author={Chen, Xin and Regan, Colleen K and Craig, Stephen L and Krenske, Elizabeth H and Houk, KN and Jorgensen, William L and Brauman, John I},
  journal={Journal of the American Chemical Society},
  volume={131},
  number={44},
  pages={16162--16170},
  year={2009},
  publisher={ACS Publications}
}

@article{sherwood2019solvent,
  title={Solvent effects in palladium catalysed cross-coupling reactions},
  author={Sherwood, James and Clark, James H and Fairlamb, Ian JS and Slattery, John M},
  journal={Green Chemistry},
  volume={21},
  number={9},
  pages={2164--2213},
  year={2019},
  publisher={Royal Society of Chemistry}
}

@article{roux1999implicit,
  title={Implicit solvent models},
  author={Roux, Beno{\i}t and Simonson, Thomas},
  journal={Biophysical chemistry},
  volume={78},
  number={1-2},
  pages={1--20},
  year={1999},
  publisher={Elsevier}
}

@article{tomasi2005quantum,
  title={Quantum mechanical continuum solvation models},
  author={Tomasi, Jacopo and Mennucci, Benedetta and Cammi, Roberto},
  journal={Chemical reviews},
  volume={105},
  number={8},
  pages={2999--3094},
  year={2005},
  publisher={ACS Publications}
}

@article{cerezo2021variational,
  title={Variational quantum algorithms},
  author={Cerezo, Marco and Arrasmith, Andrew and Babbush, Ryan and Benjamin, Simon C and Endo, Suguru and Fujii, Keisuke and McClean, Jarrod R and Mitarai, Kosuke and Yuan, Xiao and Cincio, Lukasz and others},
  journal={Nature Reviews Physics},
  pages={1--20},
  year={2021},
  publisher={Nature Publishing Group}
}

@article{caricato2013vertical,
  title={Vertical electronic excitations in solution with the EOM-CCSD method combined with a polarizable explicit/implicit solvent model},
  author={Caricato, Marco and Lipparini, Filippo and Scalmani, Giovanni and Cappelli, Chiara and Barone, Vincenzo},
  journal={Journal of chemical theory and computation},
  volume={9},
  number={7},
  pages={3035--3042},
  year={2013},
  publisher={ACS Publications}
}

@article{bryantsev2008calculation,
  title={Calculation of solvation free energies of charged solutes using mixed cluster/continuum models},
  author={Bryantsev, Vyacheslav S and Diallo, Mamadou S and Goddard Iii, William A},
  journal={The Journal of Physical Chemistry B},
  volume={112},
  number={32},
  pages={9709--9719},
  year={2008},
  publisher={ACS Publications}
}

@article{mennucci1997evaluation,
  title={Evaluation of solvent effects in isotropic and anisotropic dielectrics and in ionic solutions with a unified integral equation method: theoretical bases, computational implementation, and numerical applications},
  author={Mennucci, Benedetta and Cances, E and Tomasi, J},
  journal={The Journal of Physical Chemistry B},
  volume={101},
  number={49},
  pages={10506--10517},
  year={1997},
  publisher={ACS Publications}
}

@article{chibani2014modelling,
  title={Modelling solvent effects on the absorption and emission spectra of constrained cyanines with both implicit and explicit QM/EFP models},
  author={Chibani, Siwar and Jacquemin, Denis and Laurent, Ad{\`e}le D},
  journal={Computational and Theoretical Chemistry},
  volume={1040},
  pages={321--327},
  year={2014},
  publisher={Elsevier}
}

@article{cances1997new,
  title={A new integral equation formalism for the polarizable continuum model: Theoretical background and applications to isotropic and anisotropic dielectrics},
  author={Cances, E and Mennucci, Benedetta and Tomasi, J},
  journal={The Journal of chemical physics},
  volume={107},
  number={8},
  pages={3032--3041},
  year={1997},
  publisher={American Institute of Physics}
}

@article{cances1998new,
  title={New applications of integral equations methods for solvation continuum models: ionic solutions and liquid crystals},
  author={Canc{\`e}s, Eric and Mennucci, Benedetta},
  journal={Journal of mathematical chemistry},
  volume={23},
  number={3},
  pages={309--326},
  year={1998},
  publisher={Springer}
}

@article{guido2020open,
  title={An open quantum system theory for polarizable continuum models},
  author={Guido, Ciro A and Rosa, Marta and Cammi, Roberto and Corni, Stefano},
  journal={The Journal of chemical physics},
  volume={152},
  number={17},
  pages={174114},
  year={2020},
  publisher={AIP Publishing LLC}
}

@article{cammi1995,
author = {Cammi, R. and Tomasi, J.},
title = {Remarks on the use of the apparent surface charges (ASC) methods in solvation problems: Iterative versus matrix-inversion procedures and the renormalization of the apparent charges},
journal = {Journal of Computational Chemistry},
volume = {16},
number = {12},
pages = {1449-1458},
doi = {https://doi.org/10.1002/jcc.540161202},
url = {https://onlinelibrary.wiley.com/doi/abs/10.1002/jcc.540161202},
eprint = {https://onlinelibrary.wiley.com/doi/pdf/10.1002/jcc.540161202},
abstract = {Abstract We present a formal and numerical comparison between the iterative and matrix-inversion approaches of the polarizable continuum model. The formal analysis shows completely the equivalence of the two approaches. Numerical equivalence is also recovered, introducing in both methods the proper boundary conditions on the apparent charge distribution. © 1995 John Wiley \& Sons, Inc.},
year = {1995}
}

@article{alibakhshi2021improved,
  title={Improved prediction of solvation free energies by machine-learning polarizable continuum solvation model},
  author={Alibakhshi, Amin and Hartke, Bernd},
  journal={Nature Communications},
  volume={12},
  number={1},
  pages={1--7},
  year={2021},
  publisher={Nature Publishing Group}
}

@article{peruzzo2014variational,
  title={A variational eigenvalue solver on a photonic quantum processor},
  author={Peruzzo, Alberto and McClean, Jarrod and Shadbolt, Peter and Yung, Man-Hong and Zhou, Xiao-Qi and Love, Peter J and Aspuru-Guzik, Al{\'a}n and O’brien, Jeremy L},
  journal={Nature communications},
  volume={5},
  number={1},
  pages={1--7},
  year={2014},
  publisher={Nature Publishing Group}
}

@article{cao2005mechanisms,
  title={Mechanisms of methanol decomposition on platinum: A combined experimental and ab initio approach},
  author={Cao, D and Lu, G-Q and Wieckowski, Andrzei and Wasileski, Sally A and Neurock, Matthew},
  journal={The Journal of Physical Chemistry B},
  volume={109},
  number={23},
  pages={11622--11633},
  year={2005},
  publisher={ACS Publications}
}

@article{florova2010explicit,
  title={Explicit water models affect the specific solvation and dynamics of unfolded peptides while the conformational behavior and flexibility of folded peptides remain intact},
  author={Florov{\'a}, Petra and Sklenovsky, Petr and Bana{\v s}, Pavel and Otyepka, Michal},
  journal={Journal of chemical theory and computation},
  volume={6},
  number={11},
  pages={3569--3579},
  year={2010},
  publisher={ACS Publications}
}

@article{christen2008searching,
  title={On searching in, sampling of, and dynamically moving through conformational space of biomolecular systems: A review},
  author={Christen, Markus and Van Gunsteren, Wilfred F},
  journal={Journal of computational chemistry},
  volume={29},
  number={2},
  pages={157--166},
  year={2008},
  publisher={Wiley Online Library}
}

@article{di2020variational,
  title={Variational quantum simulation of ultrastrong light-matter coupling},
  author={Di Paolo, Agustin and Barkoutsos, Panagiotis Kl and Tavernelli, Ivano and Blais, Alexandre},
  journal={Physical Review Research},
  volume={2},
  number={3},
  pages={033364},
  year={2020},
  publisher={APS}
}

@article{yoshioka2020variational,
  title={Variational quantum simulation for periodic materials},
  author={Yoshioka, Nobuyuki and Nakagawa, Yuya O and Ohnishi, Yu-ya and Mizukami, Wataru},
  journal={arXiv preprint arXiv:2008.09492},
  year={2020}
}

@article{pravatto2021quantum,
  title={Quantum computing for classical problems: Variational Quantum Eigensolver for activated processes},
  author={Pravatto, Pierpaolo and Castaldo, Davide and Gallina, Federico and Fresch, Barbara and Corni, Stefano and Moro, Giorgio J},
  journal={arXiv preprint arXiv:2107.13025},
  year={2021}
}

@article{barkoutsos2018quantum,
  title={Quantum algorithms for electronic structure calculations: Particle-hole hamiltonian and optimized wave-function expansions},
  author={Barkoutsos, Panagiotis Kl and Gonthier, Jerome F and Sokolov, Igor and Moll, Nikolaj and Salis, Gian and Fuhrer, Andreas and Ganzhorn, Marc and Egger, Daniel J and Troyer, Matthias and Mezzacapo, Antonio and others},
  journal={Physical Review A},
  volume={98},
  number={2},
  pages={022322},
  year={2018},
  publisher={APS}
}

@article{tomasi1994molecular,
  title={Molecular interactions in solution: an overview of methods based on continuous distributions of the solvent},
  author={Tomasi, Jacopo and Persico, Maurizio},
  journal={Chemical Reviews},
  volume={94},
  number={7},
  pages={2027--2094},
  year={1994},
  publisher={ACS Publications}
}

@book{mennucci2008continuum,
  title={Continuum solvation models in chemical physics: from theory to applications},
  author={Mennucci, Benedetta and Cammi, Roberto},
  year={2008},
  publisher={John Wiley \& Sons}
}

@misc{jackson1999classical,
  title={Classical electrodynamics},
  author={Jackson, John David},
  year={1999},
  publisher={American Association of Physics Teachers}
}

@article{liu2020simulating,
  title={Simulating periodic systems on quantum computer},
  author={Liu, Jie and Wan, Lingyun and Li, Zhenyu and Yang, Jinlong},
  journal={arXiv preprint arXiv:2008.02946},
  year={2020}
}

@article{grimsley2019adaptive,
  title={An adaptive variational algorithm for exact molecular simulations on a quantum computer},
  author={Grimsley, Harper R and Economou, Sophia E and Barnes, Edwin and Mayhall, Nicholas J},
  journal={Nature communications},
  volume={10},
  number={1},
  pages={1--9},
  year={2019},
  publisher={Nature Publishing Group}
}


@article{pascual1990gepol,
  title={GEPOL: An improved description of molecular surfaces. I. Building the spherical surface set},
  author={Pascual-Ahuir, Juan Luis and Silla, Estanislao},
  journal={Journal of Computational Chemistry},
  volume={11},
  number={9},
  pages={1047--1060},
  year={1990},
  publisher={Wiley Online Library}
}

@article{york1999smooth,
  title={A smooth solvation potential based on the conductor-like screening model},
  author={York, Darrin M and Karplus, Martin},
  journal={The Journal of Physical Chemistry A},
  volume={103},
  number={50},
  pages={11060--11079},
  year={1999},
  publisher={ACS Publications}
}

@article{scalmani2010continuous,
  title={Continuous surface charge polarizable continuum models of solvation. I. General formalism},
  author={Scalmani, Giovanni and Frisch, Michael J},
  journal={The Journal of chemical physics},
  volume={132},
  number={11},
  pages={114110},
  year={2010},
  publisher={American Institute of Physics}
}

@article{cammi2009quantum,
  title={Quantum cluster theory for the polarizable continuum model. I. The CCSD level with analytical first and second derivatives},
  author={Cammi, R},
  journal={The Journal of chemical physics},
  volume={131},
  number={16},
  pages={164104},
  year={2009},
  publisher={American Institute of Physics}
}

@article{arute2020hartree,
  title={Hartree-Fock on a superconducting qubit quantum computer},
  author={Arute, Frank and Arya, Kunal and Babbush, Ryan and Bacon, Dave and Bardin, Joseph C and Barends, Rami and Boixo, Sergio and Broughton, Michael and Buckley, Bob B and Buell, David A and others},
  journal={Science},
  volume={369},
  number={6507},
  pages={1084--1089},
  year={2020},
  publisher={American Association for the Advancement of Science}
}

@article{cammi2002second,
  title={A second-order, quadratically convergent multiconfigurational self-consistent field polarizable continuum model for equilibrium and nonequilibrium solvation},
  author={Cammi, Roberto and Frediani, Luca and Mennucci, Benedetta and Tomasi, Jacopo and Ruud, Kenneth and Mikkelsen, Kurt V},
  journal={The Journal of chemical physics},
  volume={117},
  number={1},
  pages={13--26},
  year={2002},
  publisher={American Institute of Physics}
}

@article{cammi1999linear,
  title={Linear response theory for the polarizable continuum model},
  author={Cammi, Roberto and Mennucci, Benedetta},
  journal={The Journal of chemical physics},
  volume={110},
  number={20},
  pages={9877--9886},
  year={1999},
  publisher={American Institute of Physics}
}

@article{corni2001enhanced,
  title={Enhanced response properties of a chromophore physisorbed on a metal particle},
  author={Corni, S and Tomasi, J},
  journal={The Journal of Chemical Physics},
  volume={114},
  number={8},
  pages={3739--3751},
  year={2001},
  publisher={American Institute of Physics}
}

@article{rosa2019quantum,
  title={Quantum optimal control theory for solvated systems},
  author={Rosa, Marta and Gil, Gabriel and Corni, Stefano and Cammi, Roberto},
  journal={The Journal of chemical physics},
  volume={151},
  number={19},
  pages={194109},
  year={2019},
  publisher={AIP Publishing LLC}
}

@article{smith2020psi4,
  title={PSI4 1.4: Open-source software for high-throughput quantum chemistry},
  author={Smith, Daniel GA and Burns, Lori A and Simmonett, Andrew C and Parrish, Robert M and Schieber, Matthew C and Galvelis, Raimondas and Kraus, Peter and Kruse, Holger and Di Remigio, Roberto and Alenaizan, Asem and others},
  journal={The Journal of chemical physics},
  volume={152},
  number={18},
  pages={184108},
  year={2020},
  publisher={AIP Publishing LLC}
}

@article{di2019pcmsolver,
  title={PCMSolver: An open-source library for solvation modeling},
  author={Di Remigio, Roberto and Steindal, Arnfinn Hykkerud and Mozgawa, Krzysztof and Weijo, Ville and Cao, Hui and Frediani, Luca},
  journal={International Journal of Quantum Chemistry},
  volume={119},
  number={1},
  pages={e25685},
  year={2019},
  publisher={Wiley Online Library}
}

@article{bergholm2018pennylane,
  title={Pennylane: Automatic differentiation of hybrid quantum-classical computations},
  author={Bergholm, Ville and Izaac, Josh and Schuld, Maria and Gogolin, Christian and Alam, M Sohaib and Ahmed, Shahnawaz and Arrazola, Juan Miguel and Blank, Carsten and Delgado, Alain and Jahangiri, Soran and others},
  journal={arXiv preprint arXiv:1811.04968},
  year={2018}
}

@article{jordan1928pauli,
  title={About the Pauli exclusion principle},
  author={Jordan, Pascual and Wigner, Eugene P},
  journal={Z. Phys},
  volume={47},
  number={631},
  pages={14--75},
  year={1928}
}

@article{bondi1964van,
  title={van der Waals volumes and radii},
  author={Bondi, A van},
  journal={The Journal of physical chemistry},
  volume={68},
  number={3},
  pages={441--451},
  year={1964},
  publisher={ACS Publications}
}

@article{ostaszewski2021structure,
  title={Structure optimization for parameterized quantum circuits},
  author={Ostaszewski, Mateusz and Grant, Edward and Benedetti, Marcello},
  journal={Quantum},
  volume={5},
  pages={391},
  year={2021},
  publisher={Verein zur F{\"o}rderung des Open Access Publizierens in den Quantenwissenschaften}
}

@article{delgado2021variational,
  title = {Variational quantum algorithm for molecular geometry optimization},
  author = {Delgado, Alain and Arrazola, Juan Miguel and Jahangiri, Soran and Niu, Zeyue and Izaac, Josh and Roberts, Chase and Killoran, Nathan},
  journal = {Phys. Rev. A},
  volume = {104},
  issue = {5},
  pages = {052402},
  numpages = {7},
  year = {2021},
  month = {Nov},
  publisher = {American Physical Society},
  doi = {10.1103/PhysRevA.104.052402},
  url = {https://link.aps.org/doi/10.1103/PhysRevA.104.052402}
}


@article{arrazola2021universal,
  title={Universal quantum circuits for quantum chemistry},
  author={Arrazola, Juan Miguel and Di Matteo, Olivia and Quesada, Nicol{\'a}s and Jahangiri, Soran and Delgado, Alain and Killoran, Nathan},
  journal={arXiv preprint arXiv:2106.13839},
  year={2021}
}

@article{reck1994experimental,
  title={Experimental realization of any discrete unitary operator},
  author={Reck, Michael and Zeilinger, Anton and Bernstein, Herbert J and Bertani, Philip},
  journal={Physical review letters},
  volume={73},
  number={1},
  pages={58},
  year={1994},
  publisher={APS}
}

@misc{ Qiskit,
       author = {MD SAJID ANIS and H{\'e}ctor Abraham and AduOffei and Rochisha Agarwal and Gabriele Agliardi and Merav Aharoni and Ismail Yunus Akhalwaya and Gadi Aleksandrowicz and Thomas Alexander and Matthew Amy and Sashwat Anagolum and Eli Arbel and Abraham Asfaw and Anish Athalye and Artur Avkhadiev and Carlos Azaustre and PRATHAMESH BHOLE and Abhik Banerjee and Santanu Banerjee and Will Bang and Aman Bansal and Panagiotis Barkoutsos and Ashish Barnawal and George Barron and George S. Barron and Luciano Bello and Yael Ben-Haim and Daniel Bevenius and Dhruv Bhatnagar and Arjun Bhobe and Paolo Bianchini and Lev S. Bishop and Carsten Blank and Sorin Bolos and Soham Bopardikar and Samuel Bosch and Sebastian Brandhofer and Brandon and Sergey Bravyi and Nick Bronn and Bryce-Fuller and David Bucher and Artemiy Burov and Fran Cabrera and Padraic Calpin and Lauren Capelluto and Jorge Carballo and Gin{\'e}s Carrascal and Adam Carriker and Ivan Carvalho and Adrian Chen and Chun-Fu Chen and Edward Chen and Jielun (Chris) Chen and Richard Chen and Franck Chevallier and Rathish Cholarajan and Jerry M. Chow and Spencer Churchill and Christian Claus and Christian Clauss and Caleb Clothier and Romilly Cocking and Ryan Cocuzzo and Jordan Connor and Filipe Correa and Abigail J. Cross and Andrew W. Cross and Simon Cross and Juan Cruz-Benito and Chris Culver and Antonio D. C{\'o}rcoles-Gonzales and Navaneeth D and Sean Dague and Tareq El Dandachi and Animesh N Dangwal and Jonathan Daniel and Marcus Daniels and Matthieu Dartiailh and Abd{\'o}n Rodr{\'\i}guez Davila and Faisal Debouni and Anton Dekusar and Amol Deshmukh and Mohit Deshpande and Delton Ding and Jun Doi and Eli M. Dow and Eric Drechsler and Eugene Dumitrescu and Karel Dumon and Ivan Duran and Kareem EL-Safty and Eric Eastman and Grant Eberle and Amir Ebrahimi and Pieter Eendebak and Daniel Egger and Emilio and Alberto Espiricueta and Mark Everitt and Davide Facoetti and Farida and Paco Mart{\'\i}n Fern{\'a}ndez and Samuele Ferracin and Davide Ferrari and Axel Hern{\'a}ndez Ferrera and Romain Fouilland and Albert Frisch and Andreas Fuhrer and Bryce Fuller and MELVIN GEORGE and Julien Gacon and Borja Godoy Gago and Claudio Gambella and Jay M. Gambetta and Adhisha Gammanpila and Luis Garcia and Tanya Garg and Shelly Garion and Tim Gates and Leron Gil and Austin Gilliam and Aditya Giridharan and Juan Gomez-Mosquera and Gonzalo and Salvador de la Puente Gonz{\'a}lez and Jesse Gorzinski and Ian Gould and Donny Greenberg and Dmitry Grinko and Wen Guan and John A. Gunnels and Harshit Gupta and Naman Gupta and Jakob M. G{\"u}nther and Mikael Haglund and Isabel Haide and Ikko Hamamura and Omar Costa Hamido and Frank Harkins and Areeq Hasan and Vojtech Havlicek and Joe Hellmers and {\L}ukasz Herok and Stefan Hillmich and Hiroshi Horii and Connor Howington and Shaohan Hu and Wei Hu and Junye Huang and Rolf Huisman and Haruki Imai and Takashi Imamichi and Kazuaki Ishizaki and Ishwor and Raban Iten and Toshinari Itoko and Ali Javadi and Ali Javadi-Abhari and Wahaj Javed and Qian Jianhua and Madhav Jivrajani and Kiran Johns and Scott Johnstun and Jonathan-Shoemaker and JosDenmark and JoshDumo and John Judge and Tal Kachmann and Akshay Kale and Naoki Kanazawa and Jessica Kane and Kang-Bae and Annanay Kapila and Anton Karazeev and Paul Kassebaum and Josh Kelso and Scott Kelso and Vismai Khanderao and Spencer King and Yuri Kobayashi and Arseny Kovyrshin and Rajiv Krishnakumar and Vivek Krishnan and Kevin Krsulich and Prasad Kumkar and Gawel Kus and Ryan LaRose and Enrique Lacal and Rapha{\"e}l Lambert and Haggai Landa and John Lapeyre and Joe Latone and Scott Lawrence and Christina Lee and Gushu Li and Jake Lishman and Dennis Liu and Peng Liu and Yunho Maeng and Saurav Maheshkar and Kahan Majmudar and Aleksei Malyshev and Mohamed El Mandouh and Joshua Manela and Manjula and Jakub Marecek and Manoel Marques and Kunal Marwaha and Dmitri Maslov and Pawe{\l} Maszota and Dolph Mathews and Atsushi Matsuo and Farai Mazhandu and Doug McClure and Maureen McElaney and Cameron McGarry and David McKay and Dan McPherson and Srujan Meesala and Dekel Meirom and Corey Mendell and Thomas Metcalfe and Martin Mevissen and Andrew Meyer and Antonio Mezzacapo and Rohit Midha and Zlatko Minev and Abby Mitchell and Nikolaj Moll and Alejandro Montanez and Gabriel Monteiro and Michael Duane Mooring and Renier Morales and Niall Moran and David Morcuende and Seif Mostafa and Mario Motta and Romain Moyard and Prakash Murali and Jan M{\"u}ggenburg and David Nadlinger and Ken Nakanishi and Giacomo Nannicini and Paul Nation and Edwin Navarro and Yehuda Naveh and Scott Wyman Neagle and Patrick Neuweiler and Aziz Ngoueya and Johan Nicander and Nick-Singstock and Pradeep Niroula and Hassi Norlen and NuoWenLei and Lee James O'Riordan and Oluwatobi Ogunbayo and Pauline Ollitrault and Tamiya Onodera and Raul Otaolea and Steven Oud and Dan Padilha and Hanhee Paik and Soham Pal and Yuchen Pang and Ashish Panigrahi and Vincent R. Pascuzzi and Simone Perriello and Eric Peterson and Anna Phan and Francesco Piro and Marco Pistoia and Christophe Piveteau and Julia Plewa and Pierre Pocreau and Alejandro Pozas-Kerstjens and Rafa{\l} Pracht and Milos Prokop and Viktor Prutyanov and Sumit Puri and Daniel Puzzuoli and Jes{\'u}s P{\'e}rez and Quintiii and Isha R and Rafey Iqbal Rahman and Arun Raja and Roshan Rajeev and Nipun Ramagiri and Anirudh Rao and Rudy Raymond and Oliver Reardon-Smith and Rafael Mart{\'\i}n-Cuevas Redondo and Max Reuter and Julia Rice and Matt Riedemann and Drew Risinger and Marcello La Rocca and Diego M. Rodr{\'\i}guez and RohithKarur and Ben Rosand and Max Rossmannek and Mingi Ryu and Tharrmashastha SAPV and Arijit Saha and Abdullah Ash- Saki and Sankalp Sanand and Martin Sandberg and Hirmay Sandesara and Ritvik Sapra and Hayk Sargsyan and Aniruddha Sarkar and Ninad Sathaye and Bruno Schmitt and Chris Schnabel and Zachary Schoenfeld and Travis L. Scholten and Eddie Schoute and Mark Schulterbrandt and Joachim Schwarm and James Seaward and Sergi and Ismael Faro Sertage and Kanav Setia and Freya Shah and Nathan Shammah and Rohan Sharma and Yunong Shi and Jonathan Shoemaker and Adenilton Silva and Andrea Simonetto and Divyanshu Singh and Parmeet Singh and Phattharaporn Singkanipa and Yukio Siraichi and Siri and Jes{\'u}s Sistos and Iskandar Sitdikov and Seyon Sivarajah and Magnus Berg Sletfjerding and John A. Smolin and Mathias Soeken and Igor Olegovich Sokolov and Igor Sokolov and SooluThomas and Starfish and Dominik Steenken and Matt Stypulkoski and Adrien Suau and Shaojun Sun and Kevin J. Sung and Makoto Suwama and Oskar S{\l}owik and Hitomi Takahashi and Tanvesh Takawale and Ivano Tavernelli and Charles Taylor and Pete Taylour and Soolu Thomas and Mathieu Tillet and Maddy Tod and Miroslav Tomasik and Enrique de la Torre and Juan Luis S{\'a}nchez Toural and Kenso Trabing and Matthew Treinish and Dimitar Trenev and TrishaPe and Felix Truger and Georgios Tsilimigkounakis and Davindra Tulsi and Wes Turner and Yotam Vaknin and Carmen Recio Valcarce and Francois Varchon and Adish Vartak and Almudena Carrera Vazquez and Prajjwal Vijaywargiya and Victor Villar and Bhargav Vishnu and Desiree Vogt-Lee and Christophe Vuillot and James Weaver and Johannes Weidenfeller and Rafal Wieczorek and Jonathan A. Wildstrom and Jessica Wilson and Erick Winston and WinterSoldier and Jack J. Woehr and Stefan Woerner and Ryan Woo and Christopher J. Wood and Ryan Wood and Steve Wood and James Wootton and Matt Wright and Bo Yang and Daniyar Yeralin and Ryota Yonekura and David Yonge-Mallo and Richard Young and Jessie Yu and Lebin Yu and Christopher Zachow and Laura Zdanski and Helena Zhang and Christa Zoufal and aeddins-ibm and alexzhang13 and b63 and bartek-bartlomiej and bcamorrison and brandhsn and catornow and charmerDark and deeplokhande and dekel.meirom and dime10 and ehchen and fanizzamarco and fs1132429 and gadial and galeinston and georgezhou20 and georgios-ts and gruu and hhorii and hykavitha and itoko and jliu45 and jscott2 and klinvill and krutik2966 and ma5x and michelle4654 and msuwama and ntgiwsvp and ordmoj and sagar pahwa and pritamsinha2304 and ryancocuzzo and saswati-qiskit and septembrr and sethmerkel and shaashwat and sternparky and strickroman and tigerjack and tsura-crisaldo and vadebayo49 and welien and willhbang and yang.luh and Mantas {\v{C}}epulkovskis},
       title = {Qiskit: An Open-source Framework for Quantum Computing},
       year = {2021},
       doi = {10.5281/zenodo.2573505}
}

@article{pettersen2004ucsf,
  title={UCSF Chimera—a visualization system for exploratory research and analysis},
  author={Pettersen, Eric F and Goddard, Thomas D and Huang, Conrad C and Couch, Gregory S and Greenblatt, Daniel M and Meng, Elaine C and Ferrin, Thomas E},
  journal={Journal of computational chemistry},
  volume={25},
  number={13},
  pages={1605--1612},
  year={2004},
  publisher={Wiley Online Library}
}

@article{o2016scalable,
  title={\color{black}Scalable quantum simulation of molecular energies},
  author={O’Malley, Peter JJ and Babbush, Ryan and Kivlichan, Ian D and Romero, Jonathan and McClean, Jarrod R and Barends, Rami and Kelly, Julian and Roushan, Pedram and Tranter, Andrew and Ding, Nan and others},
  journal={Physical Review X},
  volume={6},
  number={3},
  pages={031007},
  year={2016},
  publisher={APS}
}

@article{kandala2019error,
  title={Error mitigation extends the computational reach of a noisy quantum processor},
  author={Kandala, Abhinav and Temme, Kristan and C{\'o}rcoles, Antonio D and Mezzacapo, Antonio and Chow, Jerry M and Gambetta, Jay M},
  journal={Nature},
  volume={567},
  number={7749},
  pages={491--495},
  year={2019},
  publisher={Nature Publishing Group}
}

@article{babbush2015chemical,
  title={Chemical basis of Trotter-Suzuki errors in quantum chemistry simulation},
  author={Babbush, Ryan and McClean, Jarrod and Wecker, Dave and Aspuru-Guzik, Al{\'a}n and Wiebe, Nathan},
  journal={Physical Review A},
  volume={91},
  number={2},
  pages={022311},
  year={2015},
  publisher={APS}
}

@article{shen2017quantum,
  title={Quantum implementation of the unitary coupled cluster for simulating molecular electronic structure},
  author={Shen, Yangchao and Zhang, Xiang and Zhang, Shuaining and Zhang, Jing-Ning and Yung, Man-Hong and Kim, Kihwan},
  journal={Physical Review A},
  volume={95},
  number={2},
  pages={020501},
  year={2017},
  publisher={APS}
}

@article{cao2019quantum,
  title={Quantum chemistry in the age of quantum computing},
  author={Cao, Yudong and Romero, Jonathan and Olson, Jonathan P and Degroote, Matthias and Johnson, Peter D and Kieferov{\'a}, M{\'a}ria and Kivlichan, Ian D and Menke, Tim and Peropadre, Borja and Sawaya, Nicolas PD and others},
  journal={Chemical reviews},
  volume={119},
  number={19},
  pages={10856--10915},
  year={2019},
  publisher={ACS Publications}
}

@book{helgaker2014molecular,
  title={Molecular electronic-structure theory},
  author={Helgaker, Trygve and Jorgensen, Poul and Olsen, Jeppe},
  year={2014},
  publisher={John Wiley \& Sons}
}

@article{caricato2011ccsd,
  title={CCSD-PCM: Improving upon the reference reaction field approximation at no cost},
  author={Caricato, Marco},
  journal={The Journal of chemical physics},
  volume={135},
  number={7},
  pages={074113},
  year={2011},
  publisher={American Institute of Physics}
}

@misc{pcm_vqe_code,
 title={Accessed by date:10/11/2022},
 author={https://github.com/davidecast/PCM-VQE}
}

@article{bittel2021training,
  title={Training variational quantum algorithms is np-hard},
  author={Bittel, Lennart and Kliesch, Martin},
  journal={Physical Review Letters},
  volume={127},
  number={12},
  pages={120502},
  year={2021},
  publisher={APS}
}

@article{kempe2006complexity,
  title={The complexity of the local Hamiltonian problem},
  author={Kempe, Julia and Kitaev, Alexei and Regev, Oded},
  journal={Siam journal on computing},
  volume={35},
  number={5},
  pages={1070--1097},
  year={2006},
  publisher={SIAM}
}

@article{mcweeny1960some,
  title={Some recent advances in density matrix theory},
  author={McWeeny, Rev},
  journal={Reviews of Modern Physics},
  volume={32},
  number={2},
  pages={335},
  year={1960},
  publisher={APS}
}

@article{lee2021simulation,
  title={Simulation of Condensed-Phase Spectroscopy with Near-term Digital Quantum Computer},
  author={Lee, Chee-Kong and Hsieh, Chang-Yu and Zhang, Shengyu and Shi, Liang},
  journal={arXiv preprint arXiv:2106.10767},
  year={2021}
}

@article{li2017efficient,
  title={Efficient variational quantum simulator incorporating active error minimization},
  author={Li, Ying and Benjamin, Simon C},
  journal={Physical Review X},
  volume={7},
  number={2},
  pages={021050},
  year={2017},
  publisher={APS}
}

@article{taube2006new,
  title={New perspectives on unitary coupled-cluster theory},
  author={Taube, Andrew G and Bartlett, Rodney J},
  journal={International journal of quantum chemistry},
  volume={106},
  number={15},
  pages={3393--3401},
  year={2006},
  publisher={Wiley Online Library}
}

@article{yanai2006canonical,
  title={{\color{red}Canonical transformation theory for multireference problems}},
  author={{\color{red}Yanai, Takeshi and Chan, Garnet Kin-Lic}},
  journal={{\color{red}The Journal of chemical physics}},
  volume={{\color{red}124}},
  number={{\color{red}19}},
  pages={{\color{red}194106}},
  year={{\color{red}2006}},
  publisher={American Institute of Physics}
}

@article{van2000benchmark,
  title={{\color{red}Benchmark variational coupled cluster doubles results}},
  author={{\color{red}Van Voorhis, Troy and Head-Gordon, Martin}},
  journal={{\color{red}The Journal of Chemical Physics}},
  volume={{\color{red}113}},
  number={{\color{red}20}},
  pages={{\color{red}8873--8879}},
  year={{\color{red}2000}},
  publisher={American Institute of Physics}
}

@article{evangelista2011orbital,
  title={{\color{red}An orbital-invariant internally contracted multireference coupled cluster approach}},
  author={{\color{red}Evangelista, Francesco A and Gauss, J{\"u}rgen}},
  journal={{\color{red}The Journal of chemical physics}},
  volume={{\color{red}134}},
  number={{\color{red}11}},
  pages={{\color{red}114102}},
  year={{\color{red}2011}},
  publisher={American Institute of Physics}
}

@article{olsen1996full,
  title={{\color{red}Full configuration--interaction and state of the art correlation calculations on water in a valence double-zeta basis with polarization functions}},
  author={{\color{red}Olsen, Jeppe and Jorgensen, Poul and Koch, Henrik and Balkova, Anna and Bartlett, Rodney J}},
  journal={{\color{red}The Journal of chemical physics}},
  volume={{\color{red}104}},
  number={{\color{red}20}},
  pages={{\color{red}8007--8015}},
  year={{\color{red}1996}},
  publisher={American Institute of Physics}
}

@article{mizukami2020orbital,
  author={{\color{red}Mizukami, Wataru and Mitarai, Kosuke and Nakagawa, Yuya O and Yamamoto, Takahiro and Yan, Tennin and Ohnishi, Yu-ya}},
  journal={{\color{red}Phys. Rev. Res.}},
  volume={{\color{red}2}},
  number={{\color{red}3}},
  pages={{\color{red}033421}},
  year={{\color{red}2020}},
  publisher={APS}
}


@article{seeley2012bravyi,
  title={\color{black}The Bravyi-Kitaev transformation for quantum computation of electronic structure},
  author={Seeley, Jacob T and Richard, Martin J and Love, Peter J},
  journal={The Journal of chemical physics},
  volume={137},
  number={22},
  pages={224109},
  year={2012},
  publisher={American Institute of Physics}
}

@article{scalmani2004achieving,
  title={Achieving linear-scaling computational cost for the polarizable continuum model of solvation},
  author={Scalmani, Giovanni and Barone, Vincenzo and Kudin, Konstantin N and Pomelli, Christian S and Scuseria, Gustavo E and Frisch, Michael J},
  journal={Theoretical Chemistry Accounts},
  volume={111},
  number={2},
  pages={90--100},
  year={2004},
  publisher={Springer}
}

@article{tang2021qubit,
  title={qubit-adapt-vqe: An adaptive algorithm for constructing hardware-efficient ans{\"a}tze on a quantum processor},
  author={Tang, Ho Lun and Shkolnikov, VO and Barron, George S and Grimsley, Harper R and Mayhall, Nicholas J and Barnes, Edwin and Economou, Sophia E},
  journal={PRX Quantum},
  volume={2},
  number={2},
  pages={020310},
  year={2021},
  publisher={APS}
}

@article{yen2020measuring,
  title={Measuring all compatible operators in one series of single-qubit measurements using unitary transformations},
  author={Yen, Tzu-Ching and Verteletskyi, Vladyslav and Izmaylov, Artur F},
  journal={Journal of chemical theory and computation},
  volume={16},
  number={4},
  pages={2400--2409},
  year={2020},
  publisher={ACS Publications}
}

@article{yen2021cartan,
  title={Cartan subalgebra approach to efficient measurements of quantum observables},
  author={Yen, Tzu-Ching and Izmaylov, Artur F},
  journal={PRX Quantum},
  volume={2},
  number={4},
  pages={040320},
  year={2021},
  publisher={APS}
}

@article{gokhale2019minimizing,
  title={Minimizing state preparations in variational quantum eigensolver by partitioning into commuting families},
  author={Gokhale, Pranav and Angiuli, Olivia and Ding, Yongshan and Gui, Kaiwen and Tomesh, Teague and Suchara, Martin and Martonosi, Margaret and Chong, Frederic T},
  journal={arXiv preprint arXiv:1907.13623},
  year={2019}
}

@article{gonthier2022measurements,
  title={Measurements as a roadblock to near-term practical quantum advantage in chemistry: Resource analysis},
  author={Gonthier, J{\'e}r{\^o}me F and Radin, Maxwell D and Buda, Corneliu and Doskocil, Eric J and Abuan, Clena M and Romero, Jhonathan},
  journal={Physical Review Research},
  volume={4},
  number={3},
  pages={033154},
  year={2022},
  publisher={APS}
}

@article{rubin2018application,
  title={Application of fermionic marginal constraints to hybrid quantum algorithms},
  author={Rubin, Nicholas C and Babbush, Ryan and McClean, Jarrod},
  journal={New Journal of Physics},
  volume={20},
  number={5},
  pages={053020},
  year={2018},
  publisher={IOP Publishing}
}

@article{crawford2021efficient,
  title={Efficient quantum measurement of Pauli operators in the presence of finite sampling error},
  author={Crawford, Ophelia and van Straaten, Barnaby and Wang, Daochen and Parks, Thomas and Campbell, Earl and Brierley, Stephen},
  journal={Quantum},
  volume={5},
  pages={385},
  year={2021},
  publisher={Verein zur F{\"o}rderung des Open Access Publizierens in den Quantenwissenschaften}
}

@article{maurer2012distance,
  title={Distance-dependent Schwarz-based integral estimates for two-electron integrals: Reliable tightness vs. rigorous upper bounds},
  author={Maurer, Simon A and Lambrecht, Daniel S and Flaig, Denis and Ochsenfeld, Christian},
  journal={The Journal of Chemical Physics},
  volume={136},
  number={14},
  pages={144107},
  year={2012},
  publisher={American Institute of Physics}
}

@article{thompson2017distance,
  title={Distance-including rigorous upper bounds and tight estimates for two-electron integrals over long-and short-range operators},
  author={Thompson, Travis H and Ochsenfeld, Christian},
  journal={The Journal of Chemical Physics},
  volume={147},
  number={14},
  pages={144101},
  year={2017},
  publisher={AIP Publishing LLC}
}

@article{sim2019expressibility,
  title={Expressibility and entangling capability of parameterized quantum circuits for hybrid quantum-classical algorithms},
  author={Sim, Sukin and Johnson, Peter D and Aspuru-Guzik, Al{\'a}n},
  journal={Advanced Quantum Technologies},
  volume={2},
  number={12},
  pages={1900070},
  year={2019},
  publisher={Wiley Online Library}
}

@article{holmes2022connecting,
  title={Connecting ansatz expressibility to gradient magnitudes and barren plateaus},
  author={Holmes, Zo{\"e} and Sharma, Kunal and Cerezo, Marco and Coles, Patrick J},
  journal={PRX Quantum},
  volume={3},
  number={1},
  pages={010313},
  year={2022},
  publisher={APS}
}

@article{choquette2021quantum,
  title={Quantum-optimal-control-inspired ansatz for variational quantum algorithms},
  author={Choquette, Alexandre and Di Paolo, Agustin and Barkoutsos, Panagiotis Kl and S{\'e}n{\'e}chal, David and Tavernelli, Ivano and Blais, Alexandre},
  journal={Physical Review Research},
  volume={3},
  number={2},
  pages={023092},
  year={2021},
  publisher={APS}
}
