# Supplementary material for: Quantum Simulation of Molecules in Solution
Source: J Chem Theory Comput. 2022 Nov 9;18(12):7457–69. doi: 10.1021/acs.jctc.2c00974 (PMC9754316; doi:10.1021/acs.jctc.2c00974)
Supplement: Supplementary file 1 — ct2c00974_si_001.zip [file ct2c00974_si_001.zip › achemso-demo.tex]

%%%%%%%%%%%%%%%%%%%%%%%%%%%%%%%%%%%%%%%%%%%%%%%%%%%%%%%%%%%%%%%%%%%%%
%% This is a (brief) model paper using the achemso class
%% The document class accepts keyval options, which should include
%% the target journal and optionally the manuscript type. 
%%%%%%%%%%%%%%%%%%%%%%%%%%%%%%%%%%%%%%%%%%%%%%%%%%%%%%%%%%%%%%%%%%%%%
\documentclass[journal=jctc,manuscript=article]{achemso}
\usepackage{mathtools}
%\usepackage[demo]{graphicx}
\usepackage{caption}
\usepackage{subcaption}
\usepackage{algorithm}
\usepackage{xcolor}
\usepackage{algpseudocode}
\usepackage{tikz}
\newcommand{\beginsupplement}{%
        \setcounter{table}{0}
        \renewcommand{\thetable}{S\arabic{table}}%
        \setcounter{equation}{0}
        \renewcommand{\theequation}{S\arabic{equation}}%
        \setcounter{figure}{0}
        \renewcommand{\thefigure}{S\arabic{figure}}%
     }
     
%%%%%%%%%%%%%%%%%%%%%%%%%%%%%%%%%%%%%%%%%%%%%%%%%%%%%%%%%%%%%%%%%%%%%
%% Place any additional packages needed here.  Only include packages
%% which are essential, to avoid problems later. Do NOT use any
%% packages which require e-TeX (for example etoolbox): the e-TeX
%% extensions are not currently available on the ACS conversion
%% servers.
%%%%%%%%%%%%%%%%%%%%%%%%%%%%%%%%%%%%%%%%%%%%%%%%%%%%%%%%%%%%%%%%%%%%%
\usepackage[version=3]{mhchem} % Formula subscripts using \ce{}

%%%%%%%%%%%%%%%%%%%%%%%%%%%%%%%%%%%%%%%%%%%%%%%%%%%%%%%%%%%%%%%%%%%%%
%% If issues arise when submitting your manuscript, you may want to
%% un-comment the next line.  This provides information on the
%% version of every file you have used.
%%%%%%%%%%%%%%%%%%%%%%%%%%%%%%%%%%%%%%%%%%%%%%%%%%%%%%%%%%%%%%%%%%%%%
%%\listfiles

%%%%%%%%%%%%%%%%%%%%%%%%%%%%%%%%%%%%%%%%%%%%%%%%%%%%%%%%%%%%%%%%%%%%%
%% Place any additional macros here.  Please use \newcommand* where
%% possible, and avoid layout-changing macros (which are not used
%% when typesetting).
%%%%%%%%%%%%%%%%%%%%%%%%%%%%%%%%%%%%%%%%%%%%%%%%%%%%%%%%%%%%%%%%%%%%%
\newcommand*\mycommand[1]{\texttt{\emph{#1}}}

%%%%%%%%%%%%%%%%%%%%%%%%%%%%%%%%%%%%%%%%%%%%%%%%%%%%%%%%%%%%%%%%%%%%%
%% Meta-data block
%% ---------------
%% Each author should be given as a separate \author command.
%%
%% Corresponding authors should have an e-mail given after the author
%% name as an \email command. Phone and fax numbers can be given
%% using \phone and \fax, respectively; this information is optional.
%%
%% The affiliation of authors is given after the authors; each
%% \affiliation command applies to all preceding authors not already
%% assigned an affiliation.
%%
%% The affiliation takes an option argument for the short name.  This
%% will typically be something like "University of Somewhere".
%%
%% The \altaffiliation macro should be used for new address, etc.
%% On the other hand, \alsoaffiliation is used on a per author basis
%% when authors are associated with multiple institutions.
%%%%%%%%%%%%%%%%%%%%%%%%%%%%%%%%%%%%%%%%%%%%%%%%%%%%%%%%%%%%%%%%%%%%%
\author{Davide Castaldo}
\affiliation{Università degli studi di Padova, Dipartimento di Scienze Chimiche, Via Marzolo 1 - 35131 Padova (Italy)}
\author{Soran Jahangiri}
\affiliation{Xanadu, Toronto, ON M5G 2C8, Canada}
\author{Alain Delgado}
\affiliation{Xanadu, Toronto, ON M5G 2C8, Canada}
\email{alaindelgado@xanadu.ai}
\author{Stefano Corni}
\affiliation{Università degli studi di Padova, Dipartimento di Scienze Chimiche, Via Marzolo 1 - 35131 Padova (Italy)}
\email{stefano.corni@unipd.it}

\altaffiliation
{Padua Quantum Technologies Research Center, Università di Padova}
\alsoaffiliation[Second University]
{Istituto Nanoscienze—CNR, via Campi 213/A, 41125 Modena (Italy)}


%%%%%%%%%%%%%%%%%%%%%%%%%%%%%%%%%%%%%%%%%%%%%%%%%%%%%%%%%%%%%%%%%%%%%
%% The document title should be given as usual. Some journals require
%% a running title from the author: this should be supplied as an
%% optional argument to \title.
%%%%%%%%%%%%%%%%%%%%%%%%%%%%%%%%%%%%%%%%%%%%%%%%%%%%%%%%%%%%%%%%%%%%%
\title[An \textsf{achemso} demo]
%  {Extending the variational quantum eigensolver to solvated systems}
{Supporting Information for Quantum simulation of molecules in solution}
%%%%%%%%%%%%%%%%%%%%%%%%%%%%%%%%%%%%%%%%%%%%%%%%%%%%%%%%%%%%%%%%%%%%%
%% Some journals require a list of abbreviations or keywords to be
%% supplied. These should be set up here, and will be printed after
%% the title and author information, if needed.
%%%%%%%%%%%%%%%%%%%%%%%%%%%%%%%%%%%%%%%%%%%%%%%%%%%%%%%%%%%%%%%%%%%%%
\abbreviations{IR,NMR,UV}
\keywords{American Chemical Society, \LaTeX}

%%%%%%%%%%%%%%%%%%%%%%%%%%%%%%%%%%%%%%%%%%%%%%%%%%%%%%%%%%%%%%%%%%%%%
%% The manuscript does not need to include \maketitle, which is
%% executed automatically.
%%%%%%%%%%%%%%%%%%%%%%%%%%%%%%%%%%%%%%%%%%%%%%%%%%%%%%%%%%%%%%%%%%%%%
\begin{document}

%%%%%%%%%%%%%%%%%%%%%%%%%%%%%%%%%%%%%%%%%%%%%%%%%%%%%%%%%%%%%%%%%%%%%
%% The "tocentry" environment can be used to create an entry for the
%% graphical table of contents. It is given here as some journals
%% require that it is printed as part of the abstract page. It will
%% be automatically moved as appropriate.
%%%%%%%%%%%%%%%%%%%%%%%%%%%%%%%%%%%%%%%%%%%%%%%%%%%%%%%%%%%%%%%%%%%%%
\begin{tocentry}

Some journals require a graphical entry for the Table of Contents.
This should be laid out ``print ready'' so that the sizing of the
text is correct.

Inside the \texttt{tocentry} environment, the font used is Helvetica
8\,pt, as required by \emph{Journal of the American Chemical
Society}.

The surrounding frame is 9\,cm by 3.5\,cm, which is the maximum
permitted for  \emph{Journal of the American Chemical Society}
graphical table of content entries. The box will not resize if the
content is too big: instead it will overflow the edge of the box.

This box and the associated title will always be printed on a
separate page at the end of the document.

\end{tocentry}

%%%%%%%%%%%%%%%%%%%%%%%%%%%%%%%%%%%%%%%%%%%%%%%%%%%%%%%%%%%%%%%%%%%%%
%% The abstract environment will automatically gobble the contents
%% if an abstract is not used by the target journal.
%%%%%%%%%%%%%%%%%%%%%%%%%%%%%%%%%%%%%%%%%%%%%%%%%%%%%%%%%%%%%%%%%%%%%

\begin{suppinfo}

\beginsupplement

\subsection{Pseudocode for the PCM-VQE implementation}

\begin{algorithm}
\caption{PCM-VQE - Pseudocode of the implementation.}\label{alg:cap}
\begin{algorithmic}
\Require Molecular\_integrals, $\textbf{Q}^{\text{PCM}}$ \Comment{Psi4, PCMSolver}
\Ensure $\mathcal{G}[\bar{\theta}]$, $\bar{\theta}$ 
\State Initialization:   \Comment{PennyLane}
    \State Fermion\_to\_qubit\_mapping(Molecular\_integrals) 
    \State Set\_Variational\_Form() 
    \State Set\_Classical\_Optimizer() 
    \State k=0
    \State $\bar{\theta}_{k} \gets \bar{\theta}_{guess}$
\While{$k \leq max\_iter \, \, \, or \, \, \,  \|\mathcal{G}[\bar{\theta}_{k}] - \mathcal{G}[\bar{\theta}_{k-1}]\| \leq \epsilon$}
    \State Execute\_variational\_circuit($\bar{\theta}_{k}$) \Return $ d(\bar{\theta}_{k}), \langle \hat{H}_{\textrm{0}} \rangle$ \Comment{PennyLane}
    \State Compute\_sol\_solv\_int(d($\bar{\theta}_{k}$), $\textbf{Q}^{\text{PCM}}$) \Return $\langle \hat{V}_{\sigma} (\bar{\theta}_{k}) \rangle_{\bar{\theta}_{k}}$  \Comment{Psi4, PCMSolver}
    \State $\mathcal{G}[\bar{\theta}_{k}] \gets \langle \hat{H}_{\textrm{0}} \rangle_{\bar{\theta}_{k}} + \frac{1}{2} \langle \hat{V}_{\sigma} (\bar{\theta}_{k}) \rangle_{\bar{\theta}_{k}}$
    \State k+=1
    \State $\bar{\theta}_{k} \gets \bar{\theta}_{k+1}$  \Comment{PennyLane}
    \State $\mathcal{G}[\bar{\theta}_{k}] \gets \mathcal{G}[\bar{\theta}_{k+1}]$
\EndWhile
\State $\bar{\theta} \gets \bar{\theta}_{k}$
\State $\mathcal{G}[\bar{\theta}] \gets \mathcal{G}[\bar{\theta}_{k}]$
\State \Return $\mathcal{G}[\bar{\theta}]$,  $\bar{\theta}$
\end{algorithmic}
\end{algorithm}

Here we show a pseudocode scheme which summarizes the implementation of the PCM-VQE algorithm as it is implemented in our code\cite{pcm_vqe_code}. Particularly this realizes a dynamical interface between Psi4/PCMSolver/PennyLane.

Our implementation allows to build the \texttt{Observable} and \texttt{Hamiltonian} objects of PennyLane with the data encoded in the Psi4 object \texttt{Wavefunction}. From the latter we have also access the PCMSolver routine that we leverage to update the polarization charges and to compute the corresponding value of polarization energy $\frac{1}{2} \langle \hat{V}_{\sigma} \rangle$. This last step summarized in the pseudocode as \texttt{Compute\_sol\_solv\_int(d($\bar{\theta}_{k}$), $\textbf{Q}^{\text{PCM}}$)} is realized linking the call to the Psi4/PCMSolver function to the output of the \texttt{QNode} built with the PennyLane library. Finally PennyLane's optimizers update the variational parameters until the convergence criteria are met.

\subsection{UCCSD Ansatz}

Here we report additional results with a noiseless simulation concerning the calculation of the ground state energy of the HeH$^+$ molecule at the equilibrium distance in dimethyl sulfoxide (DMSO) (Fig. \ref{UCCSD-HeH+}) using the PCM-VQE. 

\begin{figure}[h!]
    \centering
    \includegraphics[width = \textwidth]{report_HeH+.png}
    \caption{Ground state energies of the HeH$^+$ molecule in DMSO. (Left panel) The solid blue line represents the energy obtained with the PCM-VQE as a function of the iterations using a STO-3G basis set. As a reference we show the energy obtained with an HF-PCM calculation (green dashed line) and with a CCSD-PCM calculation (orange dashed line) using the same basis set. (Right panel) The same plot is reported adopting the 6-31G basis set.}
\label{UCCSD-HeH+}
\end{figure}

We have run these calculations to test the hybrid algorithm also on a well established ansatz such as the Unitary Coupled Cluster with Singles and Doubles (UCCSD). We recall that in this approach the optimization parameters coincide with the cluster amplitudes of the single and double excitation operators:

\begin{equation}
    \hat{U}(\bar{\theta}) = e^{\hat{T}_1(\bar{\theta}) + \hat{T}_2(\bar{\theta})} \, \quad, \, \quad
\begin{cases*}
  \hat{T}_2(\bar{\theta}) = \sum_{i>j>k>l} \theta_{ijkl} (a^{\dagger}_k a^{\dagger}_l a_j a_i - a^{\dagger}_j a^{\dagger}_i a_k a_l) \\
  \hat{T}_1(\bar{\theta}) = \sum_{i>j} \theta_{ij} (a^{\dagger}_j a_i - a^{\dagger}_i a_j) \\
\end{cases*}
\end{equation}
The implementation of the previous unitary is done performing a Trotterization since the two excitation operators do not commute. The order of the Trotterization determines the number of control parameters and the depth of the circuit, here we employed a first order approximation\cite{babbush2015chemical}.
The circuit template is provided by default in the PennyLane library. 

Moreover, here we wanted to explore not only a different ansatz but also the effect of a larger basis set.  For this reason we chose to investigate HeH$^+$, as the smallest system exhibiting substantial impact by the presence of a solvating environment, with the STO-3G basis and with the 6-31G basis set. As for the results shown in the main text, the initial state is the Hartree-Fock wavefunction, the molecular wavefunction is mapped onto the quantum computer state with the Jordan-Wigner method and the variational network parameters have been optimized with the same adaptive gradient descent algorithm. The variational parameters are initialized at random.

With regard to the quantum resources required for this calculation the helium hydride wavefunction with a STO-3G basis is mapped in a four qubits' quantum register, on the other hand for the calculation in the 6-31G basis eight qubits are needed.

As we can see we are able to obtain good results recovering for the STO-3G basis set calculation (left panel) $>99$\% of the free energy in solution with respect to the exact calculation, while, for the 6-31G basis set (right panel), we reach the 85.4\%\,. It is important to notice that, in this case, the classical optimization algorithm did not meet the convergence criteria and the result could be further improved by increasing the number of iterations.

These results further contribute to show that the performance of the PCM-VQE is similar to what has already been reported in literature for the UCCSD \textit{in vacuo}\cite{peruzzo2014variational, shen2017quantum} and that the inclusion of solvation effects does not impact the overall algorithmic efficiency.

\textcolor{black}{\subsection{H$_3^+$ calculations with PCM-VQE/6-31G}}

Here we report additional results on the H$_3^+$ molecule using the 6-31G basis set in DMSO (see Fig. \ref{H3+_631G}). To perform the calculations we have adopted an adaptive ansatz including only the relevant excitations that contribute to the ground state wavefunction as described in the computational details' section of the main text. We have also reported the circuit structure in Fig. \ref{h3+_631g_circuit}. As we can see in Fig. \ref{H3+_631G} the adaptive ansatz is able to reproduce exactly the energy in vacuum. Indeed we recall that for a two electron system the CCSD calculation is equivalent to Full Configuration Interaction.

{\color{black}Moving to the results for the solvated molecule (right panel) again we can see a very good agreement between the PCM-CCSD and the PCM-VQE calculations but in contrast with the gas phase result the numerical values are not exactly matching. Particularly, the PCM-VQE free energy is 8 meV lower. This is due to the fact that for the solvated system the PCM-CCSD calculation is performed approximating the reaction field at the HF level (PTE approximation in the original reference \cite{cammi2009quantum}) as implemented in Psi4 \cite{smith2020psi4}. Interestingly this effect is not noticeable in the STO-3G results of the main text because adopting a smaller basis set the error due to the PTE approximation is negligible.

Finally, it is worth to comment the convergence rate of this calculations w.r.t. the results obtained with a 6-31G basis set in the previous subsection (Fig. \ref{UCCSD-HeH+}). As expected, the number of iterations and the convergence rate of the optimization procedure is dramatically improved using the adaptive ansatz instead of a less chemically-aware UCCSD circuit. This is in agreement with what already discussed in literature:  the expressibility\cite{sim2019expressibility} of a parameterized quantum circuit affects the convergence properties of the classical optimizer due to wider Hilbert space sectors explored\cite{choquette2021quantum} w.r.t. adaptive circuits and to the emergence of barren plateaus\cite{holmes2022connecting}.}


\begin{figure}[h!]
    \centering
    \includegraphics[width = \textwidth]{h3+_631_results.png}
    \caption{Ground state energies of the H$_3^+$ molecule with a 6-31G basis set. (Left panel) VQE results \textit{in vacuo}; (Right panel) PCM-VQE results in DMSO. Solid blue line represents the energy obtained from the trial wavefunction as a function of the iterations. As a reference we show the energy obtained with an HF-PCM calculation (green dashed line) and with a CCSD-PCM calculation (orange dashed line) using the same basis set.}
\label{H3+_631G}
\end{figure}

\subsection{Additional results in aqueous solution}

In this section we show additional calculations performed to test the PCM-VQE on the same systems studied in the main text but with a different solvent, i.e. water. These results, in accordance with what already discussed for the case of a DMSO solution, allow us to discuss the performance of the algorithm on another very common solvent in the chemical practice.

\subsubsection{Single point calculations}

In Tab. \ref{free_energy_comparison_data} we report the results obtained running a PCM-VQE calculation in water. Analogously to what discussed in the main text for the case of DMSO, with the PCM-VQE we are able to reproduce the exact results reported for the CCSD-PCM calculation of the H$_{3}^+$ molecule and to recover a value of free energy in solution for the larger molecules (BeH$_{2}$ and H$_2$O) close to the total FCI energy comprehensive of the polarization energy contribution. All the calculations have been carried out according to the computational protocol described in the computational details' section referring to the results shown in the main text.

\begin{table*}[h!]
    \small
    \centering
    \caption{Solvation free energies in water solution for the studied systems. Comparison between IEF-FCI/IEF-CCSD/PCM-VQE (H$_2$O). Molecular geometries for the calculations have been taken from Ref. \cite{delgado2021variational}. Energy values are reported \textcolor{black}{in eV}.}
    \label{tab:table_1}
    \begin{tabular*}{\textwidth}{@{\extracolsep{\fill}}lccc}
        \hline
        \hline
        & FCI-PCM$^a$ & CCSD-PCM & PCM-VQE \\
        $\Delta\mathcal{G}_{\text{H}_3^+}$  & \textcolor{black}{-4.082} & \textcolor{black}{-4.082} & \textcolor{black}{-4.082} \\ 
        $\Delta\mathcal{G}_{\text{BeH}_2}$  & \textcolor{black}{-0.539} & \textcolor{black}{-0.468} & \textcolor{black}{-0.545} \\ 
        $\Delta\mathcal{G}_{\text{H}_2\text{O}}$ & \textcolor{black}{-0.142} & \textcolor{black}{-0.117} & \textcolor{black}{-0.133}  \\ 
    \end{tabular*}
    \label{free_energy_comparison_data}
    \subcaption{For FCI-PCM, polarization energies are reported rather than solvation free energy.}
\end{table*}

\subsubsection{Energy and free energy plot for the H$_2$O double dissociation profile}

Here we report additional results regarding our analysis on the polarization energy and hydration free energy discussed in the main text for the double bond dissociation profile of the water molecule. In Fig. \ref{double_dissociation_SI}a-b we report, respectively, the total energy (Fig. \ref{double_dissociation_SI}a) and the free energy in solution (Fig. \ref{double_dissociation_SI}b) computed with the PCM-VQE (red triangles). The energies reported correspond to an optimization convergence rate $\epsilon < 10e^{-8}$ or to a maximum number of 500 iterations. In this case, while maintaining the same trend as observed for U$_{pol}$ and $\Delta \mathcal{G}$, we can see that the differences are considerably more pronounced for the total energy E and the free energy in solution $\mathcal{G}$. 
In particular, while up to 1.4 $\text{\AA}$ the (PCM-)VQE result is quantitatively in agreement with that of the FCI (orange solid line) or CCSD (green dashed line), for higher bond length values we observe deviations from the value calculated by the FCI/CCSD method of about 0.2 Ha.

\begin{figure}[h!]

\begin{tikzpicture}[node distance=cm,
    every node/.style={fill=white, font=\sffamily}]
    
    \node (figure) at (0,0) 
    {\centering
    \includegraphics[width = \textwidth]{SI_water_double_dissociation_abs_energies.png}};

\node (a) at (-8.15, 3.3) {(a)};

\node (b) at (0.55, 3.3) {(b)};


\end{tikzpicture}
    \caption{Double bond dissociation profile for the water molecule in gas phase (a) and in water (b). Reference values with classical methods are reported: FCI (solid orange line), CCSD (green dashed line) and HF (purple dashed line). Red triangles show the results obtained with the (PCM-)VQE method. All the calculations were performed with a STO-3G basis set.}
\label{double_dissociation_SI}
\end{figure}

Finally, we comment the data reported in Fig. \ref{convergence_SI} which show the convergence behavior of the classical optimization procedure as a function of the iterations (different colors) and as function of the bond length r$_{\text{OH}}$. As a first comment we can notice that the converge rate of the optimization procedure for the PCM-VQE (crosses) is very similar to the one observed \textit{in vacuo} (triangles) in accordance with the plots shown in the main text for the single point calculations and with the results shown in Fig. \ref{UCCSD-HeH+} suggesting that the inclusion of a non-linear term in the cost functional should not further affect the classical optimisation algorithm.

\begin{figure}[h!]

\begin{tikzpicture}[node distance=cm,
    every node/.style={fill=white, font=\sffamily}]
    
    \node (figure) at (0,0) 
    {\centering
    \includegraphics[width = \textwidth]{Convergence_plot_500_iterations_log_scale.png}};

\end{tikzpicture}
    \caption{Convergence plot of the classical optimization procedure for the VQE (triangles) and PCM-VQE (crosses) as a function of the bond length. Color code: yellow ($\leq$ 100 iter.); green ($\leq$ 200 iter); red ($\leq$ 300 iter.); brown ($\leq$ 400 iter.); purple ($\leq$ 500 iter.).}
\label{convergence_SI}
\end{figure}

Finally, we also notice that the rate of convergence of the optimization slows down considerably as the bond distance increases. This behavior is not surprising and can be explained considering (i) that as the dissociation regime approaches the initial guess state $|\text{HF}\rangle$ provides a worse approximation of the optimal result and therefore a greater number of iterations is required to achieve convergence. (ii) The adaptive ansatz here used includes excited configurations among the most relevant to capture electronic correlation at the equilibrium geometry whose electronic structure is increasingly different from the one at the bond dissociation limit.

\textcolor{black}{\subsection{Measurement budget allocation and statistical errors}}

{\color{black}In this section we give a brief account of the effects of finite sample size on the accuracy of the expectation value estimates performed during the VQE and PCM-VQE procedure. The goal of this section is two-fold: on one hand we want to provide a practical recipe to estimate the number of shots $N$ needed to achieve a desired accuracy on solvation quantities (and, in general, on any expectation value calculated from the VQE wavefunction); on the other hand we want to rationalize the magnitude of the errors at fixed number of shots for different systems and solvation quantities. 

The analysis we report explicitly refers to an error due to finite sampling for which it is exact to consider the variances of the expectation values. We point out that in presence of quantum computer noise it would be more appropriate to work explicitly with the mean squared error MSE($X$) defined as

\begin{equation}
    \text{MSE}(X) = \text{Var}(X) + \text{Bias}(X) \, ,
\end{equation}
where $X$ is a random variable representing the expectation value, $\text{Var}(X)$ is its variance and $\text{Bias}(X)$ comprises the error due to the presence of the quantum computer noise.

We first consider the problem of estimating the number of optimal shots $N$ needed to estimate the expectation value of an observable $\hat{O}$ within a desired accuracy $\epsilon$. We follow Rubin \textit{et al.}\cite{rubin2018application} who derived an optimal number of measurement for $\langle \hat{O} \rangle = \sum_{\gamma} h_{\gamma} P_{\gamma}$ given by

\begin{equation}
\label{eq:N}
    N = \frac{K}{\epsilon^2} \, ,
\end{equation}
where the factor $K$ is obtained taking into account the fluctuation of each independently measured Pauli word $P_{\alpha}$ needed to compute the desired expectation value:

\begin{equation}
\label{rubin}
    K = \Big ( \sum_{B} \sqrt{\sum_{\alpha, \beta \in B} h_{\alpha} h_{\beta} \text{Covar} (P_{\alpha}, P_{\beta})} \Big )^{2}
\end{equation}
Here $B$ is a label that runs over the different sets of non-commuting Pauli words and $h_{\alpha}$, $h_{\beta}$ are the corresponding matrix elements of the mapped operator $\hat{O}$.

We highlight that Eq. \ref{rubin} is a direct consequence of error propagation theory and formalizes two important statements: (i) the number of shots increases as the number of independently measured Pauli words increases, (ii) the number of shots increases as the magnitude of the matrix elements of $\hat{O}$ increases. 

In order to use Eq. \ref{rubin} in practice we need to replace $\text{Covar} (P_{\alpha}, P_{\beta})$ with a reasonable estimate. A common choice\cite{crawford2021efficient, gonthier2022measurements}, since $\text{Var}(P_{\alpha}) = 1 - \langle P_{\alpha} \rangle^2$, is to set all the variances to 1 and all the covariances to zero. It is possible to show that this corresponds to assuming that the Pauli strings are sampled from a uniform distribution \cite{gokhale2019minimizing}.

With this assumption, $K$ (and in turn the number of shots $N$) will depend only on the Frobenius norm of the operator $|| O ||$:

\begin{equation}
\label{rubin_2}
    K \approx || O ||^2=\sum_{B} \sum_{\alpha \in B} |h_{\alpha}|^2 
\end{equation}
Gonthier and coworkers\cite{gonthier2022measurements} found numerically (for quantum chemistry ground state calculations on organic molecules at CCSD(T) level of accuracy) that putting covariances at zero overestimates $K$ (and thus the required number of shots $N$) by a factor of 2, while assuming the variances to be all equal to 1 lead to a 20$\%$-30$\%$ overestimation of $K$. Overall, their results show that using Eq. \ref{eq:N} together with the $K$ estimate in Eq. \ref{rubin_2} yields quite conservative (i.e., on the safe side) values of $N$.

To use what reported here in practice, if a given precision $\epsilon$ is sought, one has first to estimate the factor $K$ summing all the squared $\hat{O}$ matrix elements corresponding to non-commuting Pauli strings and then to divide by $\epsilon^{2}$ to obtain the corresponding number of samples $N$ to collect. 

Now we shall consider the error estimated on the total energy and total free energy. This is also relevant for the error on solvation free energies, which are obtained as differences of total free energy in solution and total energy in gas-phase. Suppose for example that an error of $\epsilon = 0.1$ Ha on the total energy (or free energy) for water at the  STO-3G level is desired. The first step is to calculate $K=|| H ||^2$ for water from eq. \ref{rubin_2}, that turns out to be $\approx 6 \cdot 10^3$. Then, eq. \ref{eq:N} gives a number of samples $N$ $\approx 6 \cdot 10^5$. 

The presented discussion can also be used to numerically explore how error estimates depend on the specific calculation, via the Hamiltonian norm and the number of non-commuting sets of Pauli words at fixed number of shots, see Tab. \ref{samples_estimates}.

\begin{table*}[h!]

    \small
    \centering
    
    \caption{\textcolor{black}{Frobenius norm of the Hamiltonian $\hat{H}$, number of non-commuting sets of Pauli words B and statical errors $\epsilon$  for the molecules studied in this work at the STO-3G basis set level. Estimates computed according to Eq. \ref{rubin_2}. Values obtained for a number of samples $N = 8192$. All quantities are given in atomic units.}}
    {\color{black}\begin{tabular*}{\textwidth}{@{\extracolsep{\fill}}lccc}
        \hline
        \hline
        & $|| H ||$ & B & $\epsilon$ \\
        $\text{H}_3^+$  & 1.12 & 10 & 0.0124 \\
        $\text{BeH}_2$  & 17.7 & 17 & 0.195 \\ 
        $\text{H}_2\text{O}$ & 78.5 & 23 & 0.867 \\ 
    \end{tabular*}
    }
    \label{samples_estimates}
\end{table*}

As we can see from such Table, the error increases both as the number of non commuting Pauli terms and the Hamiltonian norm increases. This is in accordance with Eq. \ref{eq:N} and Eq. \ref{rubin_2}. 


%Indeed the sampling noise dependency on the operator norm directly impacts the estimation of the solvation free energy as we are estimating a quantity represented with the very same set of Pauli strings used for the molecular Hamiltonian but with numerical coefficients much smaller as we subtract from the free energy in solution the gas phase expectation value. This relates to what reported in the previous table with a substantial decrease in the corresponding norm.

Turning now to the error on the polarization energy, that we identify in the main text as a robust solvation quantity also for noisy quantum computers, we note that the same procedure just described to estimate $N$ to obtain a desired accuracy $\epsilon$ can be applied directly to the operator $V_{\sigma}$. Moreover, by using Eq. \ref{rubin} we can also rationalize the different accuracy observed in estimating the solvation free energy and the polarization energy. Ultimately this should be ascribed to the fact that the number of independently measured Pauli strings is much smaller for the polarization energy alone than for the overall solvation free energy since in one case we deal with a one-electron operator while in the latter case we have to include all the measurements coming from the two-electrons part. More specifically, in Tab. \ref{samples_estimates_pol_energy} we show estimated sampling errors for $\frac{1}{2}V_{\sigma}$ (the operator needed to compute the polarization energy). The comparison of the magnitude of the errors reported in this Table with those in Tab. \ref{samples_estimates} confirms our qualitative analysis. Interestingly, the error for the smallest molecule \text{H}$_3^+$ here is the largest in the Table. This is not surprising, since \text{H}$_3^+$  is the only charged molecule in the set, and as a consequence the $V_{\sigma}$ norm is  the largest.}

\begin{table*}[h!]
    \small
    \centering
    
    \caption{\textcolor{black}{Frobenius norm of the operator $\frac{1}{2}V_{\sigma}$, number of non-commuting set of Pauli words B and statistical errors $\epsilon$ for the molecules studied in this work at the STO-3G basis set level. Estimates computed according to Eq. \ref{rubin_2}. Values obtained for a number of samples $N = 8192$. All quantities are given in atomic units.}}{\color{black}
    \begin{tabular*}{\textwidth}{@{\extracolsep{\fill}}lccc}
        \hline
        \hline
        & $\frac{1}{2}|| V_{\sigma} ||$ & B & $\epsilon$ \\
        $\text{H}_3^+$  & 0.712 & 3 & 0.00786 \\
        $\text{BeH}_2$  & 0.0735 & 5 & 0.00081 \\ 
        $\text{H}_2\text{O}$ & 0.104 & 6 & 0.00115 \\ 
    \end{tabular*}
    }
    \label{samples_estimates_pol_energy}
\end{table*}

\textcolor{black}{\subsection{Algorithmic complexity: PCM classical overhead}}

\textcolor{black}{The proposed PCM-VQE algorithm is an hybrid one, combining a classical portion with a quantum one. In view of realistic simulations on future quantum computers, it is important to assess that the extension to PCM does not hamper potential quantum advantage from the VQE approach. The goal of this section is not to provide a thorough analysis of the algorithmic cost, which depends on the particular flavour of VQE considered, but to highlight the computational overhead due to the inclusion of solvation effects within the PCM framework.}

\textcolor{black}{Since we are considering an hybrid algorithm we estimate the overall cost $C = C_Q + C_C$ where $C_Q$ is the cost associated with operations run on the quantum computer and $C_C$ the classical cost to compute the molecular integrals .}

\textcolor{black}{Concerning $C_Q$, we note that gas-phase VQE requires evaluation of 1- and 2-RDM to obtain the expectation value of the molecular Hamitonian $\langle \hat{H}_0 \rangle$ (see Figure 1 in the main text). The 1-RDM is the only information from the quantum computer that is also needed to calculate $\langle \hat{V}_{\sigma} \rangle$ , i.e., the additional part with respect to $\langle \hat{H}_0 \rangle$  to calculate the total free energy. Since the 1-RDM is calculated for the standard VQE as well, there is no quantum overhead for PCM-VQE with respect to gas-phase VQE (i.e., $C_Q^{\text{gas}} = C_Q^{\text{PCM}}$).}

%the quantum computational cost, we have a linear scaling from the point of view of memory storage as usual with encoding schemes based on second quantization\cite{seeley2012bravyi} allow to store the molecular wavefunction including N$_a$ active molecular orbitals using N$_a$ qubits. 

%We can estimate the cost of a one-time execution of the variational circuit with its depth. Secondly, we have to estimate the number of different calls to the circuit needed to estimate the Hamiltonian expectation value. These repetitions are due to statistical sampling (specifically addressed in the previous section) and to the number of indipendently measured Pauli words present in our Hamiltonian. Overall we can write 

%\begin{equation}
%    C_Q = B \,  N \,  \Tilde{C}_Q
%\end{equation}
%Where $B$ is the number of independent sets of Pauli words, $N$ is the number of shots needed to achieve accuracy $\epsilon$ and $\Tilde{C}_Q$ is the cost of executing the variational circuit expressed by the corresponding circuit depth.

%We address these terms separately. Concerning $\Tilde{C}_Q$ it is important to notice that this quantity is strongly dependent on the ansatz choice. As examples we can consider UCCSD ansatze whose circuit depths scale as $\mathcal{O}(\text{N}_a^3)$. Alternatively, other choices adopting adaptive construction of the ansatz\cite{grimsley2019adaptive} can dramatically reduce the depth achieving a linear scaling in the operator pool size entering the adaptive circuit \cite{tang2021qubit}. 


%Now we consider the number of independent Pauli words $B$ needed to measure the Hamiltonian expectation value. A naive implementation would imply a number of calls to the variational circuit that scales as the dimension of the electron repulsion integral tensor of the molecular Hamiltonian, i.e. $\mathcal{O}(\text{N}_a^4)$. Nonetheless strategies that leverage commutation properties of the different terms \cite{yen2020measuring, yen2021cartan} allow to reduce this count of at least one order of magnitude leading to $B \approx \mathcal{O}(\text{N}_a^3)$. Finally, we get an overall estimate of about

%\begin{equation}
%\label{quantum_cost}
%    C_Q \approx \mathcal{O}(N \text{N}_a^3 \Tilde{C}_Q) \, .
%\end{equation}

%As already mentioned this is only a rough estimate made to understand which are the quantities that influence the algorithmic cost of the routine. The nature of the Hamiltonian enters the algorithmic cost via the $B$ factor as the commutation properties of the Pauli words are directly related to the kind of interaction we are describing. To this extent we can see that the quantum cost is identical whether we are considering the gas-phase molecular Hamiltonian or the PCM effective Hamiltonian, i.e. $C_Q^{vac} = C_Q^{PCM}$. 

\textcolor{black}{Now we move our analysis to the classical cost of the algorithm. Here the inclusion of solvation effects may potentially affect the algorithmic cost. Particularly, the standard molecular Hamiltonian is usually built computing the molecular one- and two-electron integrals \cite{helgaker2014molecular}.
On the other hand, inclusion of solvation effects calls for (i) computing the solvent response at each iteration \textbf{q} and (ii) calculating the solute-solvent interaction term $\langle \hat{V}_{\sigma} \rangle$ at each iteration. (i) Formally, computing the response charges implies the inversion of the PCM response matrix whose computational cost is $\mathcal{O}(N_{tess}^3$). In practice it is possible to achieve a linear scaling with $N_{tess}$ for this step adopting techniques such as the Fast Multipole Method (FMM) and parallelization \cite{scalmani2004achieving}. In turn, $N_{tess}$ is scaling with the size of the molecular surface, that is linear with the number of atoms $N_{atoms}$ in the worst case of linear molecules. This is a negligible scaling w.r.t. the following contribution. (ii) Concerning the calculation of $\langle \hat{V}_{\sigma} \rangle$, at each step we have to contract the 1-RDM with the $\mathbf{v}_{rs}$ array a step costing $\mathcal{O}(N_a^2N_{tess})=\mathcal{O}(N_a^2N_{\text{atoms}})$ additional operations. Reasonably assuming that $N_a$ is scaling linearly with $\text{N}_{\text{atoms}}$, this step has a $\mathcal{O}(N_a^3)$ scaling. This is still a better scaling than the cost of the contraction of the 2-RDM with the gas-phase bielectronic integrals (that dominates the gas-phase $C_C$), where a sum over four index is needed ($\mathcal{O}(N_a^4)$). As such the scaling of $C_C^{\text{PCM}}$ will be at most equal to that of $C_C^{\text{gas}}$. Of course, any strategy to improve such $\mathcal{O}(\text{N}_a^4)$ scaling (e.g., use of molecular symmetry, prescreening of the molecular integrals) can also be used to improve the scaling of the classical PCM term.}

\textcolor{black}{In conclusion, the overhead of the PCM extension to VQE is null for the quantum part, and does not worsen the scaling of the classical part with respect to gas-phase calculations; a potential quantum advantage of gas-phase VQE is therefore unhampered by the inclusion of the PCM solvent. The bottleneck remains to be the solution of the electronic structure problem.}

%To understand how this is affecting the overall classical cost $C_C^{PCM}$ we should compare the cost of including solvation effects w.r.t. the computational cost in vacuum $C_C^{vac}$ (i.e., if $C_C^{PCM} \leq C_C^{vac}$). Further, we have to understand if this classical overhead affects the overall scaling, i.e. if this additional overhead makes the classical part the bottleneck of the new algorithm (e.g., whether $C_C^{PCM} \leq C_Q^{PCM}$ holds true or not). Concerning the last point we can easily conclude that this is not the case substituting in Eq.\ref{quantum_cost} an empirical scaling for $N \approx \mathcal{O}(\text{N}_a^2)$ (from Ref.\cite{gonthier2022measurements}) and optimistically assuming a linear scaling of the circuit depth with the active orbitals which leads to $C_Q^{PCM} \approx \mathcal{O}(\text{N}_a^6)$. This implies that, even if the update of $\hat{V}_{\sigma}$ were the most demanding operation of the classical part the algorithmic scaling would be determined by the quantum computational budget.

%On the other hand, concerning the classical cost in vacuum, the computational bottleneck is due to the molecular integral evaluation whose formal scaling gives $C_C^{vac} \approx \mathcal{O}(\text{N}_a^4)$. Nonetheless, modern implementations allow to reduce this cost avoiding computation of negligible matrix elements on the basis of theoretical estimates\cite{maurer2012distance, thompson2017distance}. This leads to an overall cost of $C_C^{vac} \approx \mathcal{O}(\text{N}_a^2)$. We can conclude that the inclusion of solvation effects at most impacts the classical cost with a constant prefactor depending on the number of actually computed molecular integrals compared to the number of tesserae.

%To summarize, the inclusion of solvation effects in the VQE algorithm does not impact the quantum computational budget but enters the overall cost of the algorithm slightly increasing the number of operations performed on the classical side. Nonetheless, it is important to notice that the computational cost increase does not affect the overall scaling of the algorithm whose 


\subsection{Quantum circuits}

\begin{figure}[h!]
\begin{subfigure}{.75\textwidth}
  \centering
  \caption{}
  \includegraphics[width=\linewidth]{beh2_2_bw.png}
 
  \label{fig:sfig1}
\end{subfigure} \\
\begin{subfigure}{.75\textwidth}
  \centering
  \caption{}
  \includegraphics[width=\linewidth]{h20_2_bw.png}
  
  \label{fig:sfig3}
\end{subfigure} %
\caption{Quantum circuits used for the PCM-VQE simulations for the BeH$_2$ (a) and H$_2$O (b) molecules. Please note the difference w.r.t. the circuit reported in the main text for H$_3^+$. The space of multiple excitations is realised by applying more Givens rotations (18 and 30 for BeH$_2$ and H$_2$O respectively). We also note the presence of single excitation operators missing in the H$_3^+$ circuit as a result of the adaptive procedure that discards irrelevant excitations. Labels G and G$^2$ refer to single- and double-excitation unitaries implemented as rotations in the subspace spanned by two or four qubits.  Figure obtained using the quantum circuit drawer function as implemented in PennyLane\cite{bergholm2018pennylane}.}

\label{quantum_circuits_SI}
\end{figure}

\begin{figure}[h!]
    \centering
    \includegraphics[scale = 0.225]{h3+_631g_circuit.png}
    \caption{Quantum circuit used for the PCM-VQE simulation of H$_3^*$ with a 6-31G basis set. Compared to the circuit shown in the main text (referring to a STO-3G calculation) the number of qubits increases from 4 to 12. The number of Givens excitations included in the adaptive ansatz is 11.}
    \label{h3+_631g_circuit}
\end{figure}


\end{suppinfo}

\newpage

%%%%%%%%%%%%%%%%%%%%%%%%%%%%%%%%%%%%%%%%%%%%%%%%%%%%%%%%%%%%%%%%%%%%%
%% The appropriate \bibliography command should be placed here.
%% Notice that the class file automatically sets \bibliographystyle
%% and also names the section correctly.
%%%%%%%%%%%%%%%%%%%%%%%%%%%%%%%%%%%%%%%%%%%%%%%%%%%%%%%%%%%%%%%%%%%%%
\bibliography{achemso-demo}

%\begin{tocentry}
%	\includegraphics[width=\textwidth]{Graphical_abstract.pdf}
%\end{tocentry}

\end{document}
